# Supplementary material for: A GCDGC-specific DNA (cytosine-5) methyltransferase that methylates the GCWGC sequence on both strands and the GCSGC sequence on one strand
Source: PLoS One. 2022 Mar 21;17(3):e0265225. doi: 10.1371/journal.pone.0265225 (PMC8936443; doi:10.1371/journal.pone.0265225)
Supplement: S1 Table — (XLSX) [file pone.0265225.s004.xlsx]

## Sheet: S1 Table
S1 Table. Summary of bisulfite sequencing.
Samples	sample-01	sample-02	sample-03	sample-04	sample-05	sample-06	sample-07	sample-08	sample-09	sample-10	sample-11	sample-12	sample-13	sample-14	sample-15	sample-16	sample-17	sample-18	sample-19	sample-20	sample-21	sample-22	sample-23	sample-24
Strain	BYF823	BYF823	BYF823	BYF823	BYF823	BYF823	BYF823	BYF823	BYF823	BYF822	BYF822	BYF822	BYF822	BYF822	BYF822	BYF822	BYF822	BYF822	BYF826	BYF826	BYF826	BYF826	BYF826	BYF826
Induction (aTc ng/µl)	0	0	0	1	1	1	100	100	100	0	0	0	1	1	1	100	100	100	0	0	0	100	100	100
Total SE reads	0	0	0	0	0	0	0	0	0	0	0	0	0	0	0	0	0	0	0	0	0	0	0	0
Uniquely mapped SE	0	0	0	0	0	0	0	0	0	0	0	0	0	0	0	0	0	0	0	0	0	0	0	0
Unmapped SE	0	0	0	0	0	0	0	0	0	0	0	0	0	0	0	0	0	0	0	0	0	0	0	0
Total PE1 reads	12418587	12970472	12242421	12882960	13282562	13792772	14666750	14846338	12193045	12142195	12847324	13447161	12335397	16275177	14377124	13215282	11046911	11215778	14127842	13439840	13092921	17703803	18166691	16798637
Uniquely mapped PE1	0.957	0.951	0.953	0.956	0.953	0.956	0.955	0.953	0.955	0.955	0.956	0.956	0.954	0.954	0.954	0.93	0.951	0.948	0.952	0.947	0.948	0.951	0.956	0.95
Unmapped PE1	0.014	0.017	0.017	0.014	0.015	0.014	0.015	0.015	0.014	0.017	0.016	0.017	0.018	0.017	0.019	0.043	0.022	0.025	0.02	0.024	0.023	0.022	0.015	0.02
Total PE2 reads	12418580	12970472	12242421	12882960	13282562	13792772	14666750	14846340	12193043	12142195	12847324	13447161	12335397	16275177	14377124	13215286	11046911	11215778	14127842	13439840	13092921	17703803	18166691	16798637
Uniquely mapped PE2	0.939	0.933	0.933	0.939	0.934	0.938	0.937	0.932	0.937	0.939	0.936	0.937	0.936	0.937	0.933	0.913	0.928	0.93	0.935	0.927	0.927	0.931	0.936	0.932
Unmapped PE2	0.033	0.036	0.037	0.033	0.035	0.032	0.034	0.036	0.033	0.034	0.036	0.037	0.037	0.035	0.041	0.061	0.046	0.044	0.039	0.046	0.045	0.042	0.036	0.038
Mean depth
Top strand	288.5	305.9	285.1	296.7	310.2	327.2	339.2	357.9	286.8	266.5	298.5	314.5	283.8	373.8	354.1	280.3	275.4	262.1	329.2	324.3	322.1	421.4	446.3	378.8
Bottom strand	287.3	304	284.2	295.4	308.4	326.1	337.9	356.5	286	265.3	297	313.7	282.7	372.6	352.4	279.6	274.5	261.2	327.7	323.1	320.7	419.8	444.5	377.5
Both strand	575.8	609.9	569.3	592.1	618.6	653.3	677.1	714.4	572.8	531.9	595.5	628.2	566.5	746.4	706.5	559.9	549.8	523.3	656.9	647.4	642.8	841.2	890.7	756.3
All N	287.9	304.9	284.6	296.1	309.3	326.7	338.6	357.2	286.4	265.9	297.8	314.1	283.3	373.2	353.3	279.9	274.9	261.7	328.5	323.7	321.4	420.6	445.4	378.2
Aall C	293.5	310.7	289.2	301.2	315.4	332.7	345.1	364.4	291.2	269.9	302.6	319.3	288.5	380.2	359.9	284.8	280.2	266.2	334	329.3	327.4	426.5	452.9	383.5
All CpG	300.1	318	295	306.7	323	340.3	353.6	372.3	296.5	273.1	308.4	326.3	295	389.4	367.4	290.5	286.8	272.2	340.2	335.7	334.3	435.7	461.8	390
All CHG	299.9	317.5	294.9	306.6	322.2	339.8	352.8	371.2	296.5	273.4	308	326	294.5	388.4	366.9	289.9	285.6	271.4	339.9	335.1	333.3	435	460.8	389.5
All CHH	286.7	304	284.5	295.1	308.3	326.4	337.5	356.5	286.2	265.5	297.2	313.4	282.4	372.2	352.5	279.2	274.1	261.1	327.3	322.9	320.2	419.3	444.4	377.5
Median depth
Aall N	292	307	290	301	311	332	345	361	292	267	299	316	281	371	353	280	273	257	333	326	324	419	434	370
All C	297	313	294	306	317	338	351	368	296	271	304	321	287	378	360	285	279	262	338	332	330	424	441	376
Aall CpG	303	320	299	311	325	345	359	375	301	274	309	328	293	386	367	290	286	268	344	338	336	433	448	381
All CHG	303	319	300	311	324	345	358	375	301	274	309	328	292	386	366	290	284	267	344	338	336	432	448	381
All CHH	291	306	290	300	311	332	344	360	292	267	299	315	281	370	353	279	272	257	332	326	323	418	433	370
Methylation level
all (all C)	1	1	1	0.9	1	1	1	1	1	0.9	1	1.1	2	2	1.7	4.8	4.6	4.6	1	1	1	4.1	4.1	4.5
all (all CpG)	0.9	0.9	0.9	0.9	0.9	0.9	0.9	0.9	0.9	0.9	0.9	1	2.1	2.2	1.7	5.6	5.4	5.3	0.9	0.9	1	4.8	4.8	5.2
all (all CHG)	1.2	1.2	1.1	1.1	1.1	1.2	1.1	1.1	1.1	1.1	1.2	1.4	3.7	3.8	2.9	10	9.6	9.5	1.2	1.2	1.3	8.5	8.6	9.2
all (all CHH)	1	1	0.9	0.9	0.9	1	1	0.9	0.9	0.9	0.9	1	1	1	0.9	1.4	1.4	1.4	0.9	0.9	0.9	1.2	1.2	1.4
LAMBDA (all C)	1	1	1	1	1	1	1	1	1	1	1	1	1	1	1	1	1	1	0.9	1	1	1	1	1
LAMBDA (all CpG)	0.9	0.9	0.9	0.9	0.9	0.9	1	1	0.9	0.9	0.9	0.9	1	0.9	0.9	0.9	0.9	0.9	0.9	0.9	0.9	0.9	0.9	0.9
LAMBDA (all CHG)	1.2	1.2	1.1	1.1	1.2	1.1	1.2	1.2	1.1	1.1	1.1	1.1	1.2	1.2	1.1	1.1	1.1	1.1	1	1.1	1.1	1.1	1.1	1.1
LAMBDA (all CHH)	1	1	1	1	1	1	1.1	1	1	0.9	1	1	1	1	1	1	1	1	1	0.9	1	1	1	1
Coverage vs read depth
1 (all N)	0.985	0.985	0.985	0.985	0.985	0.985	0.985	0.985	0.985	0.985	0.985	0.985	0.985	0.985	0.985	0.985	0.985	0.984	0.985	0.985	0.985	0.985	0.985	0.985
3 (all N)	0.984	0.984	0.984	0.984	0.984	0.984	0.984	0.984	0.984	0.984	0.984	0.984	0.984	0.984	0.984	0.984	0.984	0.984	0.984	0.984	0.984	0.984	0.984	0.984
5 (all N)	0.983	0.983	0.983	0.983	0.983	0.983	0.983	0.983	0.983	0.983	0.983	0.983	0.983	0.984	0.983	0.983	0.983	0.983	0.983	0.983	0.983	0.984	0.984	0.984
10 (all N)	0.983	0.983	0.983	0.983	0.983	0.983	0.983	0.983	0.983	0.983	0.983	0.983	0.983	0.983	0.983	0.983	0.983	0.983	0.983	0.983	0.983	0.983	0.983	0.983
