# Supplementary material for: A GCDGC-specific DNA (cytosine-5) methyltransferase that methylates the GCWGC sequence on both strands and the GCSGC sequence on one strand
Source: PLoS One. 2022 Mar 21;17(3):e0265225. doi: 10.1371/journal.pone.0265225 (PMC8936443; doi:10.1371/journal.pone.0265225)
Supplement: S2 Table — (XLSX) [file pone.0265225.s005.xlsx]

## Sheet: S2 Table 
S2 Table. Oligo DNA sequences.
Name	Sequencea
dsDNA1_top	gacccctataaggtcagggagcgtagcagtaGCGGCCGCaggcataccaagactctagga
dsDNA1_bottom	tcctagagtcttggtatgcctGCGGCCGCtactgctacgctccctgaccttataggggtc
dsDNA2_top	gacccctataaggtcagggagcgtagcagtaGCCGCGGCaggcataccaagactctagga
dsDNA2_bottom	tcctagagtcttggtatgcctGCCGCGGCtactgctacgctccctgaccttataggggtc
dsDNA3_top	gacccctataaggtcagggagcgtagcagtgGCAGCTGCcagcataccaagactctagga
dsDNA3_bottom	tcctagagtcttggtatgctgGCAGCTGCcactgctacgctccctgaccttataggggtc
dsDNA4_top	gacccctataaggtcagggagcgtagcagtgGCTGCAGCcagcataccaagactctagga
dsDNA4_bottom	tcctagagtcttggtatgctgGCTGCAGCcactgctacgctccctgaccttataggggtc
dsDNAIno1_top	gacccctataaggtcagggagcgtagcagtaGCIGCCGCaggcataccaagactctagga
dsDNAIno1_bottom	tcctagagtcttggtatgcctGCIGCCGCtactgctacgctccctgaccttataggggtc
dsDNAIno2_top	gacccctataaggtcagggagcgtagcagtaGCCGCIGCaggcataccaagactctagga
dsDNAIno2_bottom	tcctagagtcttggtatgcctGCCGCIGCtactgctacgctccctgaccttataggggtc
a. Sequence corresponding to overlapped target sites were capitalized.
