# Supplementary material for: A GCDGC-specific DNA (cytosine-5) methyltransferase that methylates the GCWGC sequence on both strands and the GCSGC sequence on one strand
Source: PLoS One. 2022 Mar 21;17(3):e0265225. doi: 10.1371/journal.pone.0265225 (PMC8936443; doi:10.1371/journal.pone.0265225)
Supplement: S3 Table — (XLSX) [file pone.0265225.s006.xlsx]

## Sheet: S3 Table
S3 Table. PacBio results in REBASE with motifs close to M.BatI.
Strain	Motif	Motif detected with methylation %
Bacillus species FDAARGOS_235	GCDGCNNYD	17.8
Bacillus licheniformis SCDB 14	GCDGCNDB	17.9
Streptococcus oralis FDAARGOS_367	GCDGCNNY	30.7
